# Supplementary material for: From Stool to Scope: Optimising FIT Thresholds to Guide Future Panenteric Capsule Endoscopy and Reduce Colonoscopy Burden in Iron Deficiency Anaemia
Source: Cancers (Basel). 2025 Jun 11;17(12):1951. doi: 10.3390/cancers17121951 (PMC12191186; doi:10.3390/cancers17121951)
Supplement: Supplementary file 1 [file cancers-17-01951-s001.zip]

Archive with 1 entries (1 files):
- cancers-3651825-supplementary.pdf
